# Supplementary material for: The distribution and function of GDE2, a regulator of spinal motor neuron survival, are disrupted in Amyotrophic Lateral Sclerosis
Source: Acta Neuropathol Commun. 2022 May 12;10:73. doi: 10.1186/s40478-022-01376-x (PMC9102353; doi:10.1186/s40478-022-01376-x)
Supplement: Supplementary file 1 — Additional file 1. Supplementary Table 1: Patient Demographics for postmortem motor cortex samples. [file 40478_2022_1376_MOESM1_ESM.xlsx]

## Sheet: Sheet2
Supplementary Table 1: Patient demographics for postmortem motor cortex samples
Subject ID	Sample type	Group	Gender	Race	Age
CTL1	frozen tissue	control	Male	Black	72
CTL2	frozen tissue	control	Male	White	72
CTL3	frozen tissue	control	Female	White	71
ALS1	frozen tissue	sALS	Male	White	82
ALS2	frozen tissue	sALS	Female	White	71
ALS3	frozen tissue	sALS	Female	White	68
ALS4	frozen tissue	sALS	Female	White	59
ALS5	frozen tissue	sALS	Male	White	53
ALS6	frozen tissue	sALS	Female	White	69
CTL1	Paraffin section	control	Male	White	77
CTL2	Paraffin section	control	Female	White	76
CTL3	Paraffin section	control	Female	White	80
CTL4	Paraffin section	control	Female	White	59
CTL5	Paraffin section	control	Male	White	74
CTL6	Paraffin section	control	Male	White	74
CTL7	Paraffin section	control	Male	White	59
ALS1	Paraffin section	sALS	Male	White	66
ALS2	Paraffin section	FTD/fALS	Male	White	74
ALS3	Paraffin section	FTD/sALS	Male	White	59
ALS4	Paraffin section	fALS	Male	White	72
ALS5	Paraffin section	sALS	Male	White	69
ALS6	Paraffin section	ALS	Male	White	55
ALS7	Paraffin section	ALS	Male	White	55
ALS8	Paraffin section	ALS	Male	White	69
ALS9	Paraffin section	ALS	Male	White	66
ALS10	Paraffin section	FTD/ALS	Male	White	76
