# Supplementary material for: The distribution and function of GDE2, a regulator of spinal motor neuron survival, are disrupted in Amyotrophic Lateral Sclerosis
Source: Acta Neuropathol Commun. 2022 May 12;10:73. doi: 10.1186/s40478-022-01376-x (PMC9102353; doi:10.1186/s40478-022-01376-x)
Supplement: Supplementary file 2 — Additional file 2. Supplementary Table 2: Patient Demographics for samples used in TMT studies. [file 40478_2022_1376_MOESM2_ESM.xlsx]

## Sheet: Sheet1
Supplementary Table 2: Patient Demographics for samples used in TMT studies
Subject ID	Sample type	Group	Gender	Race	Age
HC1	CSF	Control	Male	White	38.48
HC2	CSF	Control	Male	White	58.47
HC3	CSF	Control	Female	White	23.11
HC4	CSF	Control	Female	White	57.82
HC5	CSF	Control	Female	Asian	42.67
HC6	CSF	Control	Male	White	35.45
HC7	CSF	Control	Male	White	56.82
HC8	CSF	Control	Female	White	45.86
HC9	CSF	Control	Male	White	75.72
HC10	CSF	Control	Female	White	43.52
HC11	CSF	Control	Female	White	46.55
HC12	CSF	Control	Male	White	70
HC13	CSF	Control	Female	White	62
HC14	CSF	Control	Male	White	74
HC15	CSF	Control	Male	White	66
HC16	CSF	Control	Male	White	72
HC17	CSF	Control	Female	White	62
HC18	CSF	Control	Female	White	66
HC19	CSF	Control	Male	White	69
HC20	CSF	Control	Female	White	55
ALS1	CSF	ALS	Male	White	61.56
ALS2	CSF	ALS	Female	White	68.17
ALS3	CSF	ALS	Male	White	53.56
ALS4	CSF	ALS	Female	White	55.31
ALS5	CSF	ALS	Female	White	43.78
ALS6	CSF	ALS	Female	White	50.69
ALS7	CSF	ALS	Male	White	63.81
ALS8	CSF	ALS	Female	White	51.69
ALS9	CSF	ALS	Male	White	67.76
ALS10	CSF	ALS	Male	White	55.04
ALS11	CSF	ALS	Male	White	60.81
ALS12	CSF	ALS	Male	White	78.52
ALS13	CSF	ALS	Male	White	62.59
ALS14	CSF	ALS	Male	White	58.81
ALS15	CSF	ALS	Female	White	66.13
ALS16	CSF	ALS	Male	White	72.93
ALS17	CSF	ALS	Male	White	54.91
ALS18	CSF	ALS	Male	White	65.38
ALS19	CSF	ALS	Male	White	39.93
ALS20	CSF	ALS	Female	White	53.03
