# Supplementary material for: The distribution and function of GDE2, a regulator of spinal motor neuron survival, are disrupted in Amyotrophic Lateral Sclerosis
Source: Acta Neuropathol Commun. 2022 May 12;10:73. doi: 10.1186/s40478-022-01376-x (PMC9102353; doi:10.1186/s40478-022-01376-x)
Supplement: Supplementary file 3 — Additional file 3. Supplementary Table 3: List of differential GPI-anchored proteins detected between ALS and control CSF. [file 40478_2022_1376_MOESM3_ESM.xlsx]

## Sheet: ManuscriptTable
Supplementary Table 3. List of differential GPI-anchored proteins detected between ALS and control CSF
Protein name	Gene symbol	P value	q-value	Z-score (ALS/control)
Acetylcholinesterase	ACHE	0.00396267	0.0534545	-0.451111	q-value < 0.1
Thy-1 membrane glycoprotein (Fragment)	THY1	0.00374399	0.0537143	-0.532999
Semaphorin-7A	SEMA7A	0.00298551	0.0573333	-0.674155
Repulsive guidance molecule A	RGMA	0.00880355	0.0576	-0.546661
Netrin-G1	NTNG1	0.00334586	0.058	-0.566105
Carbonic anhydrase 4	CA4	0.00694535	0.0595556	-0.531749
RGM domain family member B	RGMB	0.00459326	0.0596667	-0.568948
Neuronal growth regulator 1	NEGR1	0.00229029	0.0605	-0.565032
Ephrin-A3	EFNA3	0.014894	0.0618333	-0.571237
Reticulon-4 receptor (Fragment)	RTN4R	0.00891527	0.0625	-0.593201
Limbic system-associated membrane protein (Fragment)	LSAMP	0.010261	0.0715	-0.38992
Contactin-1	CNTN1	0.0014084	0.0735385	-0.336548
Cadherin-13	CDH13	0.0317158	0.0735789	-0.569045
Oligodendrocyte-myelin glycoprotein	OMG	0.00206259	0.075	-0.662658
Contactin-4	CNTN4	0.00642127	0.076	-0.401334
Low affinity immunoglobulin gamma Fc region receptor III-B	FCGR3B	0.0513892	0.0770667	-0.921821
Ciliary neurotrophic factor receptor subunit alpha	CNTFR	0.008217	0.0773333	-0.37734
Reticulon-4 receptor-like 1	RTN4RL1	0.0245352	0.0816471	-0.509252
Brevican core protein	BCAN	0.0177757	0.0845	-0.459877
Reticulon-4 receptor-like 2	RTN4RL2	0.00064033	0.086	-0.676615
Opioid-binding protein/cell adhesion molecule	OPCML	0.027843	0.08768	-0.418878
Glypican-1	GPC1	0.0150765	0.0904167	-0.354874
Neuritin	NRN1	0.0419369	0.0923077	-0.464764
Contactin-3	CNTN3	0.019678	0.094087	-0.379151
Ephrin-A5	EFNA5	0.0458864	0.0967407	-0.462896
GDNF family receptor alpha-2	GFRA2	0.0432178	0.0968571	-0.527179
Glycosylphosphatidylinositol-anchored high density lipoprotein-binding protein 1	GPIHBP1	0.0905007	0.0973636	-0.99641
Contactin-6	CNTN6	0.0316823	0.0981379	-0.375599
Neural cell adhesion molecule 1	NCAM1	0.0159565	0.0991429	-0.318672
Ephrin-A1	EFNA1	0.0473825	0.105188	-0.395328	q-value > 0.1
Matrix metalloproteinase-17	MMP17	0.0417383	0.107273	-0.36512
MAM domain-containing glycosylphosphatidylinositol anchor protein 2	MDGA2	0.0281319	0.107806	-0.331644
Major prion protein	PRNP	0.0406498	0.108667	-0.378574
Intelectin-1	ITLN1	0.0896473	0.131543	-0.44892
Contactin-2	CNTN2	0.056513	0.133353	-0.350151
Ecto-ADP-ribosyltransferase 3	ART3	0.0464051	0.1365	-0.308474
Netrin-G2	NTNG2	0.0520674	0.149459	-0.29782
Immunoglobulin superfamily member 21	IGSF21	0.05633	0.18	-0.261904
UL16-binding protein 2	ULBP2	0.113919	0.182105	-0.374133
Acid sphingomyelinase-like phosphodiesterase 3b	SMPDL3B	0.153258	0.1852	-0.45654
Complement decay-accelerating factor	CD55	0.139264	0.192439	-0.385309
Lymphocyte antigen 6H	LY6H	0.1833	0.204333	-0.47982
Reversion-inducing cysteine-rich protein with Kazal motifs	RECK	0.0321204	0.216465	0.191722
Glypican-5	GPC5	0.189153	0.265591	-0.327534
Shadow of prion protein	SPRN	0.173764	0.265733	0.294357
Mesothelin (Fragment)	MSLN	0.268952	0.283915	-0.453493
Alkaline phosphatase, tissue-nonspecific isozyme	ALPL	0.271358	0.289217	0.466497
Neurotrimin	NTM	0.199515	0.32025	-0.237324
Lipoprotein lipase	LPL	0.225595	0.33676	-0.233481
Melanotransferrin	MELTF	0.209895	0.337918	-0.224282
Dipeptidase 2	DPEP2	0.2466	0.370275	0.216048
Growth arrest-specific protein 1	GAS1	0.297517	0.370654	-0.263277
MAM domain-containing glycosylphosphatidylinositol anchor protein 1	MDGA1	0.261883	0.385132	-0.203994
Contactin-5	CNTN5	0.22393	0.414704	-0.157735
CD109 antigen	CD109	0.231996	0.425382	-0.152101
Ly-6/neurotoxin-like protein 1	LYNX1	0.358521	0.447684	-0.205686
CD48 antigen	CD48	0.438912	0.448	0.330709
Ly6/PLAUR domain-containing protein 6B	LYPD6B	0.344071	0.451607	-0.19659
Ly6/PLAUR domain-containing protein 1	LYPD1	0.38748	0.478915	0.185045
Tissue factor pathway inhibitor	TFPI	0.369803	0.480787	0.156727
Neuritin-like protein	NRN1L	0.381955	0.483267	-0.169313
GDNF family receptor alpha-3	GFRA3	0.340091	0.499839	0.127829
Bone marrow stromal antigen 2	BST2	0.477672	0.538687	0.161903
ADP-ribosyl cyclase/cyclic ADP-ribose hydrolase 2	BST1	0.345715	0.54219	0.105873
Teratocarcinoma-derived growth factor 1	TDGF1	0.544439	0.564554	-0.194444
Monocyte differentiation antigen CD14	CD14	0.437985	0.573152	0.104843
Glypican-4	GPC4	0.504957	0.596328	0.112045
Folate receptor beta	FOLR2	0.576017	0.6185	-0.129456
CD177 antigen	CD177	0.684226	0.657681	0.240756
5'-nucleotidase	NT5E	0.646867	0.720771	-0.0792025
Urokinase plasminogen activator surface receptor	PLAUR	0.743184	0.795676	-0.050335
Folate receptor alpha	FOLR1	0.797881	0.79672	0.0716821
Prion-like protein doppel	PRND	0.763481	0.799205	0.0629102
Carboxypeptidase M	CPM	0.751882	0.808417	0.0582294
Ectonucleotide pyrophosphatase/phosphodiesterase family member 6	ENPP6	0.732716	0.819014	-0.051712
Glypican-6	GPC6	0.838844	0.866658	-0.031894
Pantetheinase	VNN1	0.932665	0.930052	0.0298786
GDNF family receptor alpha-1	GFRA1	0.945738	0.945949	0.0122595
